# Supplementary material for: Foliar microbiome transplants confer disease resistance in a critically-endangered plant
Source: PeerJ. 2017 Nov 10;5:e4020. doi: 10.7717/peerj.4020 (PMC5683046; doi:10.7717/peerj.4020)
Supplement: Supplemental Information 2 [file peerj-05-4020-s002.zip]

Archive with 8 entries (8 files):
- Community_vs_Infection.csv
- NMDS_Data.csv
- P.aphidis_v_Infection.csv
- Plant_Disease_Progress.csv
- Slurry_Taxa_data_Frame.csv
- otu_table.csv
- sample_map.csv
- taxa_summaries.html
