# Supplementary material for: Foliar microbiome transplants confer disease resistance in a critically-endangered plant
Source: PeerJ. 2017 Nov 10;5:e4020. doi: 10.7717/peerj.4020 (PMC5683046; doi:10.7717/peerj.4020)
Supplement: Supplemental Information 2 [file peerj-05-4020-s002.zip › Community_vs_Infection.csv]

Infection.Load.Similarity	Community.Similarity	Group
0	0	Control
0	2.83538513556714	Control
0	1.41769256778357	Control
0	3.7508619698999	Isolates
0	1.41769256778357	Isolates
0	24.8399804859398	Isolates
0.146341953	42.0555579054531	Slurry
0.2236687142	1.41769256778357	Slurry
0.0396032689	7.89337815635434	Slurry
1	8163.61711703198	Control
1	8175.68000877672	Control
1	7688.08470706809	Control
0.9162906982	8801.58397746197	Isolates
0.9624662659	7670.40149879453	Isolates
0.9853837459	8040.07859310164	Isolates
1	8172.31810394812	Slurry
1	9539.7196538416	Slurry
1	7961.47203508982	Slurry
0.2538934911	315.075594963926	Control
0.63	14.5270259433451	Control
0.154125897	17.8201192545478	Control
0.0249280468999999	22.8156026468277	Isolates
0.0308473547	2.45551555691393	Isolates
0.0345560512	119.851632417349	Isolates
0.8523577968	175.856748687997	Slurry
0.8438674574	6529.11628386843	Slurry
0.6675344793	7682.77622235339	Slurry
1	10567.158019583	Control
1	9299.16223145379	Slurry
1	7841.52159508015	Isolates
0	2.83538513556714	Control
0	0	Control
0	2.45551555691393	Control
0	3.17005695276029	Isolates
0	1.41769256778357	Isolates
0	23.1652874333974	Isolates
0.146341953	40.3482378247985	Slurry
0.2236687142	2.45551555691393	Slurry
0.0396032689	6.79901470694259	Slurry
1	8161.64780160467	Control
1	8173.72810732127	Control
1	7686.11671442629	Control
0.9162906982	8799.80654064107	Isolates
0.9624662659	7668.60850056745	Isolates
0.9853837459	8038.08076129639	Isolates
1	8170.35137772348	Slurry
1	9538.03615192708	Slurry
1	7959.46962364046	Slurry
0.2538934911	313.60500398139	Control
0.63	13.0704796554543	Control
0.154125897	16.1641822613252	Control
0.0249280468999999	21.3596922543835	Isolates
0.0308473547	2.45551555691393	Isolates
0.0345560512	118.145772862681	Isolates
0.8523577968	174.237819470947	Slurry
0.8438674574	6527.51352867193	Slurry
0.6675344793	7681.12714943024	Slurry
1	10565.6367065491	Control
1	9297.44619631644	Slurry
1	7839.61545000397	Isolates
0	1.41769256778357	Control
0	2.45551555691393	Control
0	0	Control
0	3.17005695276029	Isolates
0	1.41769256778357	Isolates
0	23.9753568063157	Isolates
0.146341953	41.2351182291194	Slurry
0.2236687142	1.41769256778357	Slurry
0.0396032689	7.22884206740388	Slurry
1	8162.62599371676	Control
1	8174.62998846283	Control
1	7687.0527960757	Control
0.9162906982	8800.65739371647	Isolates
0.9624662659	7669.46168141928	Isolates
0.9853837459	8039.07761417313	Isolates
1	8171.3313565129	Slurry
1	9538.87235644299	Slurry
1	7960.44867413867	Slurry
0.2538934911	314.337962517738	Control
0.63	13.7450394097065	Control
0.154125897	17.0123108134028	Control
0.0249280468999999	22.0541206229857	Isolates
0.0308473547	2.00492005663506	Isolates
0.0345560512	119.010203644177	Isolates
0.8523577968	175.049155657923	Slurry
0.8438674574	6528.30633517694	Slurry
0.6675344793	7681.94100318108	Slurry
1	10566.3972953394	Control
1	9298.29949811525	Slurry
1	7840.54704786931	Isolates
0	3.7508619698999	Control
0	3.17005695276029	Control
0	3.17005695276029	Control
0	0	Isolates
0	3.17005695276029	Isolates
0	22.0541206229857	Isolates
0.146341953	39.644727688528	Slurry
0.2236687142	3.17005695276029	Slurry
0.0396032689	6.34011390552058	Slurry
1	8160.66308882195	Control
1	8172.75210473909	Control
1	7685.13265988298	Control
0.9162906982	8798.91780179578	Isolates
0.9624662659	7667.71197528706	Isolates
0.9853837459	8037.08178419949	Isolates
1	8169.36796006858	Slurry
1	9537.19439489981	Slurry
1	7958.46835525381	Slurry
0.2538934911	312.870328354307	Control
0.63	12.3591572719545	Control
0.154125897	15.5300439796496	Control
0.0249280468999999	20.6419153653613	Isolates
0.0308473547	2.83538513556714	Isolates
0.0345560512	117.343502320946	Isolates
0.8523577968	173.445864696439	Slurry
0.8438674574	6526.7121574501	Slurry
0.6675344793	7680.30261103326	Slurry
1	10564.8760630024	Control
1	9296.58481707577	Slurry
1	7838.66233184651	Isolates
0	1.41769256778357	Control
0	1.41769256778357	Control
0	1.41769256778357	Control
0	3.17005695276029	Isolates
0	0	Isolates
0	23.9753568063157	Isolates
0.146341953	41.186348113616	Slurry
0.2236687142	1.41769256778357	Slurry
0.0396032689	7.22884206740388	Slurry
1	8162.63239559493	Control
1	8174.70399337556	Control
1	7687.1006429971	Control
0.9162906982	8800.69518973701	Isolates
0.9624662659	7669.50492104869	Isolates
0.9853837459	8039.07961425529	Isolates
1	8171.33467702437	Slurry
1	9538.87783467361	Slurry
1	7960.47076608752	Slurry
0.2538934911	314.337962517738	Control
0.63	13.7450394097065	Control
0.154125897	16.9531373791129	Control
0.0249280468999999	22.0541206229857	Isolates
0.0308473547	2.00492005663506	Isolates
0.0345560512	118.993314379401	Isolates
0.8523577968	175.043414741415	Slurry
0.8438674574	6528.31480152292	Slurry
0.6675344793	7681.9515993258	Slurry
1	10566.3972953394	Control
1	9298.30414539638	Slurry
1	7840.56845229811	Isolates
0	24.8399804859398	Control
0	23.1652874333974	Control
0	23.9753568063157	Control
0	22.0541206229857	Isolates
0	23.9753568063157	Isolates
0	0	Isolates
0.146341953	28.9501014572356	Slurry
0.2236687142	23.9753568063157	Slurry
0.0396032689	20.3477162514678	Slurry
1	8141.96091049204	Control
1	8153.81760870693	Control
1	7665.38990553911	Control
0.9162906982	8782.04248155196	Isolates
0.9624662659	7650.26961758047	Isolates
0.9853837459	8018.00838752761	Isolates
1	8150.69044069878	Slurry
1	9520.86885549564	Slurry
1	7939.45102146033	Slurry
0.2538934911	297.96511846634	Control
0.63	17.2469744615923	Control
0.154125897	15.4000831678389	Control
0.0249280468999999	18.4844495954651	Isolates
0.0308473547	23.1218660504548	Isolates
0.0345560512	102.417863281811	Isolates
0.8523577968	157.701969962487	Slurry
0.8438674574	6510.34666621415	Slurry
0.6675344793	7663.73958287262	Slurry
1	10550.435799838	Control
1	9279.67474799475	Slurry
1	7820.43811152276	Isolates
0.146341953	42.0555579054531	Control
0.146341953	40.3482378247985	Control
0.146341953	41.2351182291194	Control
0.146341953	39.644727688528	Isolates
0.146341953	41.186348113616	Isolates
0.146341953	28.9501014572356	Isolates
0	0	Slurry
0.0773267612	41.2351182291194	Slurry
0.1067386841	37.5354020085157	Slurry
0.853658047	8127.63068742257	Control
0.853658047	8141.54896725475	Control
0.853658047	7653.66578836573	Control
0.7699487452	8767.91301285461	Isolates
0.8161243129	7639.05798747205	Isolates
0.8390417929	8005.0989083221	Isolates
0.853658047	8135.54432584769	Slurry
0.853658047	9510.29935038799	Slurry
0.853658047	7926.33854432246	Slurry
0.1075515381	291.069236596056	Control
0.483658047	30.8653519458132	Control
0.00778394400000004	32.0473787189939	Control
0.1214139061	26.1409593109086	Isolates
0.1154945983	40.4228877273352	Isolates
0.1117859018	88.5575708212104	Isolates
0.7060158438	150.235283452619	Slurry
0.6975255044	6500.85025435571	Slurry
0.5211925263	7653.97223636681	Slurry
0.853658047	10540.5285105059	Control
0.853658047	9269.10786594599	Slurry
0.853658047	7807.67729033102	Isolates
0.2236687142	1.41769256778357	Control
0.2236687142	2.45551555691393	Control
0.2236687142	1.41769256778357	Control
0.2236687142	3.17005695276029	Isolates
0.2236687142	1.41769256778357	Isolates
0.2236687142	23.9753568063157	Isolates
0.0773267612	41.2351182291194	Slurry
0	0	Slurry
0.1840654453	6.49668350404452	Slurry
0.7763312858	8162.63239559493	Control
0.7763312858	8174.70399337556	Control
0.7763312858	7687.1006429971	Control
0.692621984	8800.69518973701	Isolates
0.7387975517	7669.50492104869	Isolates
0.7617150317	8039.07961425529	Isolates
0.7763312858	8171.33467702437	Slurry
0.7763312858	9538.87783467361	Slurry
0.7763312858	7960.47076608752	Slurry
0.0302247769	314.337962517738	Control
0.4063312858	13.7450394097065	Control
0.0695428172	17.0123108134028	Control
0.1987406673	22.0541206229857	Isolates
0.1928213595	2.00492005663506	Isolates
0.189112663	119.010203644177	Isolates
0.6286890826	175.049155657923	Slurry
0.6201987432	6528.31480152292	Slurry
0.4438657651	7681.9515993258	Slurry
0.7763312858	10566.3972953394	Control
0.7763312858	9298.30414539638	Slurry
0.7763312858	7840.56845229811	Isolates
0.0396032689	7.89337815635434	Control
0.0396032689	6.79901470694259	Control
0.0396032689	7.22884206740388	Control
0.0396032689	6.34011390552058	Isolates
0.0396032689	7.22884206740388	Isolates
0.0396032689	20.3477162514678	Isolates
0.1067386841	37.5354020085157	Slurry
0.1840654453	6.49668350404452	Slurry
0	0	Slurry
0.9603967311	8157.71008509817	Control
0.9603967311	8169.82524247678	Control
0.9603967311	7682.181702123	Control
0.8766874293	8796.25276016382	Isolates
0.922862997	7665.02373686471	Isolates
0.945780477	8034.08598386021	Isolates
0.9603967311	8166.41884239105	Slurry
0.9603967311	9534.67025889269	Slurry
0.9603967311	7955.46568876538	Slurry
0.2142902222	310.704395969669	Control
0.5903967311	11.3415405422685	Control
0.1145226281	14.1058629462408	Control
0.014675222	19.1257183773127	Isolates
0.00875591419999999	6.6495675625166	Isolates
0.00504721769999994	114.929320751812	Isolates
0.8127545279	171.100869048531	Slurry
0.8042641885	6524.30976361681	Slurry
0.6279312104	7677.8304278499	Slurry
0.9603967311	10562.5952308063	Control
0.9603967311	9294.01522989908	Slurry
0.9603967311	7835.80420549148	Isolates
1	8163.61711703198	Control
1	8161.64780160467	Control
1	8162.62599371676	Control
1	8160.66308882195	Isolates
1	8162.63239559493	Isolates
1	8141.96091049204	Isolates
0.853658047	8127.63068742257	Slurry
0.7763312858	8162.63239559493	Slurry
0.9603967311	8157.71008509817	Slurry
0	0	Control
0	2345.29224706388	Control
0	1996.56292347353	Control
0.0837093018	4217.47801043146	Isolates
0.0375337341	3841.9961637367	Isolates
0.0146162541	1647.67228555655	Isolates
0	2119.0302550164	Slurry
0	5110.25854955987	Slurry
0	1433.08419341598	Slurry
0.7461065089	7937.13153506518	Control
0.37	8151.75858448374	Control
0.845874103	8148.62390510189	Control
0.9750719531	8145.90364944307	Isolates
0.9691526453	8161.64767847683	Isolates
0.9654439488	8064.42432689017	Isolates
0.1476422032	8023.04283762615	Slurry
0.1561325426	4971.90574319464	Slurry
0.3324655207	4725.78317537841	Slurry
0	6680.59061280966	Control
0	4918.87789078297	Slurry
0	2686.94390099488	Isolates
1	8175.68000877672	Control
1	8173.72810732127	Control
1	8174.62998846283	Control
1	8172.75210473909	Isolates
1	8174.70399337556	Isolates
1	8153.81760870693	Isolates
0.853658047	8141.54896725475	Slurry
0.7763312858	8174.70399337556	Slurry
0.9603967311	8169.82524247678	Slurry
0	2345.29224706388	Control
0	0	Control
0	2144.68867147121	Control
0.0837093018	4336.76234822991	Isolates
0.0375337341	3970.19431222797	Isolates
0.0146162541	1963.794632747	Isolates
0	2396.90582563141	Slurry
0	5335.74659851335	Slurry
0	1818.57743353793	Slurry
0.7461065089	7951.66637057702	Control
0.37	8163.94461307279	Control
0.845874103	8160.91029405337	Control
0.9750719531	8158.12355272202	Isolates
0.9691526453	8173.71888637587	Isolates
0.9654439488	8077.37827046239	Isolates
0.1476422032	8036.95505901891	Slurry
0.1561325426	5079.66685614895	Slurry
0.3324655207	4897.06392381104	Slurry
0	6915.94449059883	Control
0	5069.23191780108	Slurry
0	2942.36175370317	Isolates
1	7688.08470706809	Control
1	7686.11671442629	Control
1	7687.0527960757	Control
1	7685.13265988298	Isolates
1	7687.1006429971	Isolates
1	7665.38990553911	Isolates
0.853658047	7653.66578836573	Slurry
0.7763312858	7687.1006429971	Slurry
0.9603967311	7682.181702123	Slurry
0	1996.56292347353	Control
0	2144.68867147121	Control
0	0	Control
0.0837093018	3898.56743677896	Isolates
0.0375337341	3490.96971580251	Isolates
0.0146162541	1658.56125555363	Isolates
0	2183.93618972446	Slurry
0	5330.05819430518	Slurry
0	1471.30946000275	Slurry
0.7461065089	7462.70755287278	Control
0.37	7676.26970675454	Control
0.845874103	7673.27880156211	Control
0.9750719531	7670.38381195231	Isolates
0.9691526453	7686.06755391532	Isolates
0.9654439488	7588.97042024864	Isolates
0.1476422032	7548.7237038224	Slurry
0.1561325426	4766.10677938633	Slurry
0.3324655207	4716.85002179196	Slurry
0	6975.62241091821	Control
0	4944.57370290385	Slurry
0	2685.56590618313	Isolates
0.9162906982	8801.58397746197	Control
0.9162906982	8799.80654064107	Control
0.9162906982	8800.65739371647	Control
0.9162906982	8798.91780179578	Isolates
0.9162906982	8800.69518973701	Isolates
0.9162906982	8782.04248155196	Isolates
0.7699487452	8767.91301285461	Slurry
0.692621984	8800.69518973701	Slurry
0.8766874293	8796.25276016382	Slurry
0.0837093018	4217.47801043146	Control
0.0837093018	4336.76234822991	Control
0.0837093018	3898.56743677896	Control
0	0	Isolates
0.0461755677	5170.9049393337	Isolates
0.0690930477	4116.93442552094	Isolates
0.0837093018	4039.23638835179	Slurry
0.0837093018	6471.58520412018	Slurry
0.0837093018	4044.9660888688	Slurry
0.6623972071	8598.30881297885	Control
0.2862906982	8790.19901588788	Control
0.7621648012	8788.17502869483	Control
0.8913626513	8784.28501650712	Isolates
0.8854433435	8799.37383128255	Isolates
0.881734647	8707.58085208323	Isolates
0.0639329014	8675.18459876561	Slurry
0.0724232408	6163.35578735938	Slurry
0.2487562189	6082.97651732643	Slurry
0.0837093018	7865.69272282182	Control
0.0837093018	5703.48661836874	Slurry
0.0837093018	4479.84660187764	Isolates
0.9624662659	7670.40149879453	Control
0.9624662659	7668.60850056745	Control
0.9624662659	7669.46168141928	Control
0.9624662659	7667.71197528706	Isolates
0.9624662659	7669.50492104869	Isolates
0.9624662659	7650.26961758047	Isolates
0.8161243129	7639.05798747205	Slurry
0.7387975517	7669.50492104869	Slurry
0.922862997	7665.02373686471	Slurry
0.0375337341	3841.9961637367	Control
0.0375337341	3970.19431222797	Control
0.0375337341	3490.96971580251	Control
0.0461755677	5170.9049393337	Isolates
0	0	Isolates
0.02291748	3665.6498183996	Isolates
0.0375337341	3874.6024185041	Slurry
0.0375337341	5889.30447104829	Slurry
0.0375337341	3502.47282665802	Slurry
0.7085727748	7464.40959229706	Control
0.3324662659	7659.56807229932	Control
0.8083403689	7656.56158664248	Control
0.937538219	7654.27867209888	Isolates
0.9316189112	7668.60312775635	Isolates
0.9279102147	7580.2337954768	Isolates
0.1101084691	7541.53644169925	Slurry
0.1185988085	5334.37927469592	Slurry
0.2949317866	5279.46656508237	Slurry
0.0375337341	7221.02819255232	Control
0.0375337341	5816.2072553717	Slurry
0.0375337341	3854.50821459167	Isolates
0.9853837459	8040.07859310164	Control
0.9853837459	8038.08076129639	Control
0.9853837459	8039.07761417313	Control
0.9853837459	8037.08178419949	Isolates
0.9853837459	8039.07961425529	Isolates
0.9853837459	8018.00838752761	Isolates
0.8390417929	8005.0989083221	Slurry
0.7617150317	8039.07961425529	Slurry
0.945780477	8034.08598386021	Slurry
0.0146162541	1647.67228555655	Control
0.0146162541	1963.794632747	Control
0.0146162541	1658.56125555363	Control
0.0690930477	4116.93442552094	Isolates
0.02291748	3665.6498183996	Isolates
0	0	Isolates
0.0146162541	1671.4871936164	Slurry
0.0146162541	4733.74798132927	Slurry
0.0146162541	739.95200217125	Slurry
0.7314902548	7810.62631600539	Control
0.3553837459	8028.06036116829	Control
0.8312578489	8024.95888484472	Control
0.960455699	8022.06090371154	Isolates
0.9545363912	8038.08063627574	Isolates
0.9508276947	7939.17907309564	Isolates
0.1330259491	7898.42467675575	Slurry
0.1415162885	4830.60399491254	Slurry
0.3178492666	4681.21345263838	Slurry
0.0146162541	6844.47693345597	Control
0.0146162541	4181.31197031547	Slurry
0.0146162541	2428.82949367789	Isolates
1	8172.31810394812	Control
1	8170.35137772348	Control
1	8171.3313565129	Control
1	8169.36796006858	Isolates
1	8171.33467702437	Isolates
1	8150.69044069878	Isolates
0.853658047	8135.54432584769	Slurry
0.7763312858	8171.33467702437	Slurry
0.9603967311	8166.41884239105	Slurry
0	2119.0302550164	Control
0	2396.90582563141	Control
0	2183.93618972446	Control
0.0837093018	4039.23638835179	Isolates
0.0375337341	3874.6024185041	Isolates
0.0146162541	1671.4871936164	Isolates
0	0	Slurry
0	5065.18610184319	Slurry
0	1492.97398840344	Slurry
0.7461065089	7945.90815042405	Control
0.37	8159.18253294479	Control
0.845874103	8157.2909912097	Control
0.9750719531	8152.24539167636	Isolates
0.9691526453	8170.3512547268	Isolates
0.9654439488	8064.93048598947	Isolates
0.1476422032	8030.67450129893	Slurry
0.1561325426	4926.56540799083	Slurry
0.3324655207	4695.94255006357	Slurry
0	6594.90735452579	Control
0	4900.16622820486	Slurry
0	2564.56882556966	Isolates
1	9539.7196538416	Control
1	9538.03615192708	Control
1	9538.87235644299	Control
1	9537.19439489981	Isolates
1	9538.87783467361	Isolates
1	9520.86885549564	Isolates
0.853658047	9510.29935038799	Slurry
0.7763312858	9538.87783467361	Slurry
0.9603967311	9534.67025889269	Slurry
0	5110.25854955987	Control
0	5335.74659851335	Control
0	5330.05819430518	Control
0.0837093018	6471.58520412018	Isolates
0.0375337341	5889.30447104829	Isolates
0.0146162541	4733.74798132927	Isolates
0	5065.18610184319	Slurry
0	0	Slurry
0	5024.07804055983	Slurry
0.7461065089	9338.64376182885	Control
0.37	9529.20121846889	Control
0.845874103	9524.64784500868	Control
0.9750719531	9524.58095273084	Isolates
0.9691526453	9538.03604656723	Isolates
0.9654439488	9454.71864364783	Isolates
0.1476422032	9407.82828208624	Slurry
0.1561325426	6419.53236177234	Slurry
0.3324655207	5257.4958282662	Slurry
0	4411.8686098457	Control
0	2862.38203190135	Slurry
0	4432.32415986558	Isolates
1	7961.47203508982	Control
1	7959.46962364046	Control
1	7960.44867413867	Control
1	7958.46835525381	Isolates
1	7960.47076608752	Isolates
1	7939.45102146033	Isolates
0.853658047	7926.33854432246	Slurry
0.7763312858	7960.47076608752	Slurry
0.9603967311	7955.46568876538	Slurry
0	1433.08419341598	Control
0	1818.57743353793	Control
0	1471.30946000275	Control
0.0837093018	4044.9660888688	Isolates
0.0375337341	3502.47282665802	Isolates
0.0146162541	739.95200217125	Isolates
0	1492.97398840344	Slurry
0	5024.07804055983	Slurry
0	0	Slurry
0.7461065089	7731.51727473063	Control
0.37	7949.36896835679	Control
0.845874103	7946.32441846838	Control
0.9750719531	7943.34031312075	Isolates
0.9691526453	7959.46949738505	Isolates
0.9654439488	7860.17996259214	Isolates
0.1476422032	7819.07782097373	Slurry
0.1561325426	4740.70183742134	Slurry
0.3324655207	4554.2241226806	Slurry
0	6678.71492904498	Control
0	4748.17560193366	Slurry
0	2344.85750719826	Isolates
0.2538934911	315.075594963926	Control
0.2538934911	313.60500398139	Control
0.2538934911	314.337962517738	Control
0.2538934911	312.870328354307	Isolates
0.2538934911	314.337962517738	Isolates
0.2538934911	297.96511846634	Isolates
0.1075515381	291.069236596056	Slurry
0.0302247769	314.337962517738	Slurry
0.2142902222	310.704395969669	Slurry
0.7461065089	7937.13153506518	Control
0.7461065089	7951.66637057702	Control
0.7461065089	7462.70755287278	Control
0.6623972071	8598.30881297885	Isolates
0.7085727748	7464.40959229706	Isolates
0.7314902548	7810.62631600539	Isolates
0.7461065089	7945.90815042405	Slurry
0.7461065089	9338.64376182885	Slurry
0.7461065089	7731.51727473063	Slurry
0	0	Control
0.3761065089	306.342993320641	Control
0.0997675941	298.315665785761	Control
0.2289654442	302.324394333086	Isolates
0.2230461364	313.601799532386	Isolates
0.2193374399	252.97769523362	Isolates
0.5984643057	145.318674785381	Slurry
0.5899739663	6217.95984471932	Slurry
0.4136409882	7389.12450469017	Slurry
0.7461065089	10380.1099228213	Control
0.7461065089	9088.12735592093	Slurry
0.7461065089	7612.08212034635	Isolates
0.63	14.5270259433451	Control
0.63	13.0704796554543	Control
0.63	13.7450394097065	Control
0.63	12.3591572719545	Isolates
0.63	13.7450394097065	Isolates
0.63	17.2469744615923	Isolates
0.483658047	30.8653519458132	Slurry
0.4063312858	13.7450394097065	Slurry
0.5903967311	11.3415405422685	Slurry
0.37	8151.75858448374	Control
0.37	8163.94461307279	Control
0.37	7676.26970675454	Control
0.2862906982	8790.19901588788	Isolates
0.3324662659	7659.56807229932	Isolates
0.3553837459	8028.06036116829	Isolates
0.37	8159.18253294479	Slurry
0.37	9529.20121846889	Slurry
0.37	7949.36896835679	Slurry
0.3761065089	306.342993320641	Control
0	0	Control
0.475874103	12.5207217406348	Control
0.6050719531	10.7033441668798	Isolates
0.5991526453	12.993367008089	Isolates
0.5954439488	107.267907320348	Isolates
0.2223577968	166.069841085691	Slurry
0.2138674574	6519.18493500137	Slurry
0.0375344793	7672.54353237293	Slurry
0.37	10557.3590405617	Control
0.37	9288.6632825372	Slurry
0.37	7829.64151832117	Isolates
0.154125897	17.8201192545478	Control
0.154125897	16.1641822613252	Control
0.154125897	17.0123108134028	Control
0.154125897	15.5300439796496	Isolates
0.154125897	16.9531373791129	Isolates
0.154125897	15.4000831678389	Isolates
0.00778394400000004	32.0473787189939	Slurry
0.0695428172	17.0123108134028	Slurry
0.1145226281	14.1058629462408	Slurry
0.845874103	8148.62390510189	Control
0.845874103	8160.91029405337	Control
0.845874103	7673.27880156211	Control
0.7621648012	8788.17502869483	Isolates
0.8083403689	7656.56158664248	Isolates
0.8312578489	8024.95888484472	Isolates
0.845874103	8157.2909912097	Slurry
0.845874103	9524.64784500868	Slurry
0.845874103	7946.32441846838	Slurry
0.0997675941	298.315665785761	Control
0.475874103	12.5207217406348	Control
0	0	Control
0.1291978501	17.1886088983975	Isolates
0.1232785423	16.2262330931763	Isolates
0.1195698458	107.39898450135	Isolates
0.6982318998	158.344265459602	Slurry
0.6897415604	6511.63388726465	Slurry
0.5134085823	7665.05192447684	Slurry
0.845874103	10552.5154678639	Control
0.845874103	9284.529347359	Slurry
0.845874103	7826.04897767611	Isolates
0.0249280468999999	22.8156026468277	Control
0.0249280468999999	21.3596922543835	Control
0.0249280468999999	22.0541206229857	Control
0.0249280468999999	20.6419153653613	Isolates
0.0249280468999999	22.0541206229857	Isolates
0.0249280468999999	18.4844495954651	Isolates
0.1214139061	26.1409593109086	Slurry
0.1987406673	22.0541206229857	Slurry
0.014675222	19.1257183773127	Slurry
0.9750719531	8145.90364944307	Control
0.9750719531	8158.12355272202	Control
0.9750719531	7670.38381195231	Control
0.8913626513	8784.28501650712	Isolates
0.937538219	7654.27867209888	Isolates
0.960455699	8022.06090371154	Isolates
0.9750719531	8152.24539167636	Slurry
0.9750719531	9524.58095273084	Slurry
0.9750719531	7943.34031312075	Slurry
0.2289654442	302.324394333086	Control
0.6050719531	10.7033441668798	Control
0.1291978501	17.1886088983975	Control
0	0	Isolates
0.00591930780000005	21.3125925449069	Isolates
0.0096280043000001	97.9952748433598	Isolates
0.8274297499	161.672904590775	Slurry
0.8189394105	6514.3806513694	Slurry
0.6426064324	7667.95102399617	Slurry
0.9750719531	10553.3023318947	Control
0.9750719531	9283.66731087	Slurry
0.9750719531	7823.84673004095	Isolates
0.0308473547	2.45551555691393	Control
0.0308473547	2.45551555691393	Control
0.0308473547	2.00492005663506	Control
0.0308473547	2.83538513556714	Isolates
0.0308473547	2.00492005663506	Isolates
0.0308473547	23.1218660504548	Isolates
0.1154945983	40.4228877273352	Slurry
0.1928213595	2.00492005663506	Slurry
0.00875591419999999	6.6495675625166	Slurry
0.9691526453	8161.64767847683	Control
0.9691526453	8173.71888637587	Control
0.9691526453	7686.06755391532	Control
0.8854433435	8799.37383128255	Isolates
0.9316189112	7668.60312775635	Isolates
0.9545363912	8038.08063627574	Isolates
0.9691526453	8170.3512547268	Slurry
0.9691526453	9538.03604656723	Slurry
0.9691526453	7959.46949738505	Slurry
0.2230461364	313.601799532386	Control
0.5991526453	12.993367008089	Control
0.1232785423	16.2262330931763	Control
0.00591930780000005	21.3125925449069	Isolates
0	0	Isolates
0.00370869650000005	118.171287553155	Isolates
0.8215104421	174.243586929927	Slurry
0.8130201027	6527.51337471957	Slurry
0.6366871246	7681.12701859968	Slurry
0.9691526453	10565.6366114364	Control
0.9691526453	9297.35497107258	Slurry
0.9691526453	7839.6149372614	Isolates
0.0345560512	119.851632417349	Control
0.0345560512	118.145772862681	Control
0.0345560512	119.010203644177	Control
0.0345560512	117.343502320946	Isolates
0.0345560512	118.993314379401	Isolates
0.0345560512	102.417863281811	Isolates
0.1117859018	88.5575708212104	Slurry
0.189112663	119.010203644177	Slurry
0.00504721769999994	114.929320751812	Slurry
0.9654439488	8064.42432689017	Control
0.9654439488	8077.37827046239	Control
0.9654439488	7588.97042024864	Control
0.881734647	8707.58085208323	Isolates
0.9279102147	7580.2337954768	Isolates
0.9508276947	7939.17907309564	Isolates
0.9654439488	8064.93048598947	Slurry
0.9654439488	9454.71864364783	Slurry
0.9654439488	7860.17996259214	Slurry
0.2193374399	252.97769523362	Control
0.5954439488	107.267907320348	Control
0.1195698458	107.39898450135	Control
0.0096280043000001	97.9952748433598	Isolates
0.00370869650000005	118.171287553155	Isolates
0	0	Isolates
0.8178017456	120.270139286279	Slurry
0.8093114062	6443.83442742586	Slurry
0.6329784281	7597.20984302887	Slurry
0.9654439488	10489.4056615713	Control
0.9654439488	9211.83282095275	Slurry
0.9654439488	7743.37126717303	Isolates
0.8523577968	175.856748687997	Control
0.8523577968	174.237819470947	Control
0.8523577968	175.049155657923	Control
0.8523577968	173.445864696439	Isolates
0.8523577968	175.043414741415	Isolates
0.8523577968	157.701969962487	Isolates
0.7060158438	150.235283452619	Slurry
0.6286890826	175.049155657923	Slurry
0.8127545279	171.100869048531	Slurry
0.1476422032	8023.04283762615	Control
0.1476422032	8036.95505901891	Control
0.1476422032	7548.7237038224	Control
0.0639329014	8675.18459876561	Isolates
0.1101084691	7541.53644169925	Isolates
0.1330259491	7898.42467675575	Isolates
0.1476422032	8030.67450129893	Slurry
0.1476422032	9407.82828208624	Slurry
0.1476422032	7819.07782097373	Slurry
0.5984643057	145.318674785381	Control
0.2223577968	166.069841085691	Control
0.6982318998	158.344265459602	Control
0.8274297499	161.672904590775	Isolates
0.8215104421	174.243586929927	Isolates
0.8178017456	120.270139286279	Isolates
0	0	Slurry
0.00849033940000002	6353.34776186943	Slurry
0.1848233175	7510.54199011108	Slurry
0.1476422032	10439.6436664176	Control
0.1476422032	9167.4292693681	Slurry
0.1476422032	7697.81138110783	Isolates
0.8438674574	6529.11628386843	Control
0.8438674574	6527.51352867193	Control
0.8438674574	6528.30633517694	Control
0.8438674574	6526.7121574501	Isolates
0.8438674574	6528.31480152292	Isolates
0.8438674574	6510.34666621415	Isolates
0.6975255044	6500.85025435571	Slurry
0.6201987432	6528.31480152292	Slurry
0.8042641885	6524.30976361681	Slurry
0.1561325426	4971.90574319464	Control
0.1561325426	5079.66685614895	Control
0.1561325426	4766.10677938633	Control
0.0724232408	6163.35578735938	Isolates
0.1185988085	5334.37927469592	Isolates
0.1415162885	4830.60399491254	Isolates
0.1561325426	4926.56540799083	Slurry
0.1561325426	6419.53236177234	Slurry
0.1561325426	4740.70183742134	Slurry
0.5899739663	6217.95984471932	Control
0.2138674574	6519.18493500137	Control
0.6897415604	6511.63388726465	Control
0.8189394105	6514.3806513694	Isolates
0.8130201027	6527.51337471957	Isolates
0.8093114062	6443.83442742586	Isolates
0.00849033940000002	6353.34776186943	Slurry
0	0	Slurry
0.1763329781	1917.33420231053	Slurry
0.1561325426	7456.18757824469	Control
0.1561325426	6223.9937853756	Slurry
0.1561325426	4596.57427375945	Isolates
0.6675344793	7682.77622235339	Control
0.6675344793	7681.12714943024	Control
0.6675344793	7681.94100318108	Control
0.6675344793	7680.30261103326	Isolates
0.6675344793	7681.9515993258	Isolates
0.6675344793	7663.73958287262	Isolates
0.5211925263	7653.97223636681	Slurry
0.4438657651	7681.9515993258	Slurry
0.6279312104	7677.8304278499	Slurry
0.3324655207	4725.78317537841	Control
0.3324655207	4897.06392381104	Control
0.3324655207	4716.85002179196	Control
0.2487562189	6082.97651732643	Isolates
0.2949317866	5279.46656508237	Isolates
0.3178492666	4681.21345263838	Isolates
0.3324655207	4695.94255006357	Slurry
0.3324655207	5257.4958282662	Slurry
0.3324655207	4554.2241226806	Slurry
0.4136409882	7389.12450469017	Control
0.0375344793	7672.54353237293	Control
0.5134085823	7665.05192447684	Control
0.6426064324	7667.95102399617	Isolates
0.6366871246	7681.12701859968	Isolates
0.6329784281	7597.20984302887	Isolates
0.1848233175	7510.54199011108	Slurry
0.1763329781	1917.33420231053	Slurry
0	0	Slurry
0.3324655207	5783.4740067028	Control
0.3324655207	5744.25708839158	Slurry
0.3324655207	4165.28402570321	Isolates
1	10567.158019583	Control
1	10565.6367065491	Control
1	10566.3972953394	Control
1	10564.8760630024	Isolates
1	10566.3972953394	Isolates
1	10550.435799838	Isolates
0.853658047	10540.5285105059	Slurry
0.7763312858	10566.3972953394	Slurry
0.9603967311	10562.5952308063	Slurry
0	6680.59061280966	Control
0	6915.94449059883	Control
0	6975.62241091821	Control
0.0837093018	7865.69272282182	Isolates
0.0375337341	7221.02819255232	Isolates
0.0146162541	6844.47693345597	Isolates
0	6594.90735452579	Slurry
0	4411.8686098457	Slurry
0	6678.71492904498	Slurry
0.7461065089	10380.1099228213	Control
0.37	10557.3590405617	Control
0.845874103	10552.5154678639	Control
0.9750719531	10553.3023318947	Isolates
0.9691526453	10565.6366114364	Isolates
0.9654439488	10489.4056615713	Isolates
0.1476422032	10439.6436664176	Slurry
0.1561325426	7456.18757824469	Slurry
0.3324655207	5783.4740067028	Slurry
0	0	Control
0	6968.48679957579	Slurry
0	5730.36561905772	Isolates
1	9299.16223145379	Control
1	9297.44619631644	Control
1	9298.29949811525	Control
1	9296.58481707577	Isolates
1	9298.30414539638	Isolates
1	9279.67474799475	Isolates
0.853658047	9269.10786594599	Slurry
0.7763312858	9298.30414539638	Slurry
0.9603967311	9294.01522989908	Slurry
0	4918.87789078297	Control
0	5069.23191780108	Control
0	4944.57370290385	Control
0.0837093018	5703.48661836874	Isolates
0.0375337341	5816.2072553717	Isolates
0.0146162541	4181.31197031547	Isolates
0	4900.16622820486	Slurry
0	2862.38203190135	Slurry
0	4748.17560193366	Slurry
0.7461065089	9088.12735592093	Control
0.37	9288.6632825372	Control
0.845874103	9284.529347359	Control
0.9750719531	9283.66731087	Isolates
0.9691526453	9297.35497107258	Isolates
0.9654439488	9211.83282095275	Isolates
0.1476422032	9167.4292693681	Slurry
0.1561325426	6223.9937853756	Slurry
0.3324655207	5744.25708839158	Slurry
0	6968.48679957579	Control
0	0	Slurry
0	4590.00645867088	Isolates
1	7841.52159508015	Control
1	7839.61545000397	Control
1	7840.54704786931	Control
1	7838.66233184651	Isolates
1	7840.56845229811	Isolates
1	7820.43811152276	Isolates
0.853658047	7807.67729033102	Slurry
0.7763312858	7840.56845229811	Slurry
0.9603967311	7835.80420549148	Slurry
0	2686.94390099488	Control
0	2942.36175370317	Control
0	2685.56590618313	Control
0.0837093018	4479.84660187764	Isolates
0.0375337341	3854.50821459167	Isolates
0.0146162541	2428.82949367789	Isolates
0	2564.56882556966	Slurry
0	4432.32415986558	Slurry
0	2344.85750719826	Slurry
0.7461065089	7612.08212034635	Control
0.37	7829.64151832117	Control
0.845874103	7826.04897767611	Control
0.9750719531	7823.84673004095	Isolates
0.9691526453	7839.6149372614	Isolates
0.9654439488	7743.37126717303	Isolates
0.1476422032	7697.81138110783	Slurry
0.1561325426	4596.57427375945	Slurry
0.3324655207	4165.28402570321	Slurry
0	5730.36561905772	Control
0	4590.00645867088	Slurry
0	0	Isolates
