# Supplementary material for: Foliar microbiome transplants confer disease resistance in a critically-endangered plant
Source: PeerJ. 2017 Nov 10;5:e4020. doi: 10.7717/peerj.4020 (PMC5683046; doi:10.7717/peerj.4020)
Supplement: Supplemental Information 2 [file peerj-05-4020-s002.zip › NMDS_Data.csv]

MDS1	MDS2	Round	Timepoint	Species	Treatment	Date
-0.2139627488	-0.5569525143	2	1	Isolates	F_Slurry	2016-02-02
-0.0017143091	-0.632296463	2	1	Isolates	F_Slurry	2016-02-02
-0.0117566407	-0.663432112	1	1	Isolates	F_Slurry	2015-12-08
0.1618606505	-0.1212912725	2	1	Donor Leaves	L_Slurry	2016-02-02
0.1215977827	-0.1521124808	2	1	Donor Leaves	L_Slurry	2016-02-02
0.1322275633	-0.1448766533	1	1	Donor Leaves	L_Slurry	2015-12-08
0.2175244037	0.0201691373	1	2	P.kaalaensis	Control	2015-12-28
0.2175244037	0.0201691373	1	2	P.kaalaensis	Control	2015-12-28
0.2176069337	0.0178416114	1	2	P.kaalaensis	Control	2015-12-28
0.2182263151	0.0064460255	1	2	P.kaalaensis	Isolates	2015-12-28
0.213201843	0.0123560452	1	2	P.kaalaensis	Isolates	2015-12-28
0.207854021	-0.0171599429	1	2	P.kaalaensis	Isolates	2015-12-28
0.1931459498	0.0353182004	1	2	P.kaalaensis	Slurry	2015-12-28
0.2181203637	0.0230918626	1	2	P.kaalaensis	Slurry	2015-12-28
0.2191033716	0.008208216	1	2	P.kaalaensis	Slurry	2015-12-28
-0.4093336002	0.2667181262	2	2	P.kaalaensis	Control	2016-02-22
-0.2370962245	0.3396064919	2	2	P.kaalaensis	Control	2016-02-22
-0.1777702338	0.2695907478	2	2	P.kaalaensis	Control	2016-02-22
-0.2566661365	0.1800518701	2	2	P.kaalaensis	Isolates	2016-02-22
-0.0709420654	0.2060403432	2	2	P.kaalaensis	Isolates	2016-02-22
-0.3008578071	-0.1908962104	2	2	P.kaalaensis	Isolates	2016-02-22
-0.3642768359	0.2004003014	2	2	P.kaalaensis	Slurry	2016-02-22
-0.4279688974	0.0021839662	2	2	P.kaalaensis	Slurry	2016-02-22
-0.226427561	0.1476611787	2	2	P.kaalaensis	Slurry	2016-02-22
0.1578153617	0.0474913831	2	3	P.kaalaensis	Control	2016-05-01
0.2009364766	0.0215943966	2	3	P.kaalaensis	Control	2016-05-01
0.1836989279	0.0091368437	2	3	P.kaalaensis	Control	2016-05-01
0.1916582366	0.0154311636	2	3	P.kaalaensis	Isolates	2016-05-01
0.2150299577	0.0205103633	2	3	P.kaalaensis	Isolates	2016-05-01
0.163343707	-0.0073420838	2	3	P.kaalaensis	Isolates	2016-05-01
0.1294389618	0.0380337707	2	3	P.kaalaensis	Slurry	2016-05-01
0.0149633289	0.085879603	2	3	P.kaalaensis	Slurry	2016-05-01
0.0052851585	0.1375114387	2	3	P.kaalaensis	Slurry	2016-05-01
-0.4822849345	0.0621367574	2	1	P.kaalaensis	Control	2016-02-02
-0.315842267	-0.0663848726	2	1	P.kaalaensis	Slurry	2016-02-02
-0.2479416955	0.0901774756	2	1	P.kaalaensis	Isolates	2016-02-02
0.2169027233	0.0147093097	1	2	P.mollis	Control	2015-12-28
0.2176069337	0.0178416114	1	2	P.mollis	Control	2015-12-28
0.215143812	0.0179941837	1	2	P.mollis	Control	2015-12-28
0.2175244037	0.0201691373	1	2	P.mollis	Isolates	2015-12-28
0.215279522	0.0222923625	1	2	P.mollis	Isolates	2015-12-28
0.2175244037	0.0201691373	1	2	P.mollis	Isolates	2015-12-28
0.2106726717	0.022201569	1	2	P.mollis	Slurry	2015-12-28
0.2175244037	0.0201691373	1	2	P.mollis	Slurry	2015-12-28
0.2065205858	-0.0003643466	1	2	P.mollis	Slurry	2015-12-28
-0.0961498641	-0.0082178831	2	2	P.mollis	Control	2016-02-22
-0.1079271477	0.047150812	2	2	P.mollis	Control	2016-02-22
-0.197195218	-0.1596914446	2	2	P.mollis	Control	2016-02-22
-0.1534377536	-0.076578535	2	2	P.mollis	Isolates	2016-02-22
-0.2514819135	0.0175462786	2	2	P.mollis	Isolates	2016-02-22
-0.3820484845	-0.251136698	2	2	P.mollis	Isolates	2016-02-22
-0.1345499708	-0.1167432052	2	2	P.mollis	Slurry	2016-02-22
-0.1624730915	0.0823944645	2	2	P.mollis	Slurry	2016-02-22
-0.1193624769	0.0900569232	2	2	P.mollis	Slurry	2016-02-22
0.0320033813	0.0333227861	2	3	P.mollis	Control	2016-05-01
0.2034701441	0.0157258991	2	3	P.mollis	Control	2016-05-01
0.1862469655	0.022564656	2	3	P.mollis	Control	2016-05-01
0.0150087543	0.0099524281	2	3	P.mollis	Isolates	2016-05-01
0.0406652341	-0.0495829715	2	3	P.mollis	Isolates	2016-05-01
0.046615337	-0.0126611374	2	3	P.mollis	Isolates	2016-05-01
0.084361964	-0.0929155576	2	3	P.mollis	Slurry	2016-05-01
0.1277139682	-0.0128956861	2	3	P.mollis	Slurry	2016-05-01
0.2154575178	0.0193310032	2	3	P.mollis	Slurry	2016-05-01
-0.3538458813	-0.1500770603	2	1	P.mollis	Control	2016-02-02
-0.3427494665	-0.0974985162	2	1	P.mollis	Isolates	2016-02-02
-0.3198722966	-0.004549274	2	1	P.mollis	Slurry	2016-02-02
