# Supplementary material for: Foliar microbiome transplants confer disease resistance in a critically-endangered plant
Source: PeerJ. 2017 Nov 10;5:e4020. doi: 10.7717/peerj.4020 (PMC5683046; doi:10.7717/peerj.4020)
Supplement: Supplemental Information 2 [file peerj-05-4020-s002.zip › P.aphidis_v_Infection.csv]

SampleID	Round	Timepoint	Species	Treatment	Date	Notes	Infection_Load	P.aphidis
PK.1.CTL.1	1	2	P.kaalaensis	Control	2015-12-28	Extraction from plants at 26 days	1	0
PK.1.CTL.2	1	2	P.kaalaensis	Control	2015-12-28	Extraction from plants at 26 days	1	0
PK.1.CTL.3	1	2	P.kaalaensis	Control	2015-12-28	Extraction from plants at 26 days	1	0
PK.1.F.1	1	2	P.kaalaensis	Isolates	2015-12-28	Extraction from plants at 26 days	1	0
PK.1.F.2	1	2	P.kaalaensis	Isolates	2015-12-28	Extraction from plants at 26 days	1	0
PK.1.F.3	1	2	P.kaalaensis	Isolates	2015-12-28	Extraction from plants at 26 days	1	0
PK.1.L.1	1	2	P.kaalaensis	Slurry	2015-12-28	Extraction from plants at 26 days	0.853658047	0
PK.1.L.2	1	2	P.kaalaensis	Slurry	2015-12-28	Extraction from plants at 26 days	0.7763312858	0
PK.1.L.3	1	2	P.kaalaensis	Slurry	2015-12-28	Extraction from plants at 26 days	0.9603967311	0
PK.2.CTL.1	2	2	P.kaalaensis	Control	2016-02-22	Extraction from plants at 20 days	0	369
PK.2.CTL.2	2	2	P.kaalaensis	Control	2016-02-22	Extraction from plants at 20 days	0	219
PK.2.CTL.3	2	2	P.kaalaensis	Control	2016-02-22	Extraction from plants at 20 days	0	77
PK.2.F.1	2	2	P.kaalaensis	Isolates	2016-02-22	Extraction from plants at 20 days	0.0837093018	147
PK.2.F.2	2	2	P.kaalaensis	Isolates	2016-02-22	Extraction from plants at 20 days	0.0375337341	608
PK.2.F.3	2	2	P.kaalaensis	Isolates	2016-02-22	Extraction from plants at 20 days	0.0146162541	68
PK.2.L.1	2	2	P.kaalaensis	Slurry	2016-02-22	Extraction from plants at 20 days	0	456
PK.2.L.2	2	2	P.kaalaensis	Slurry	2016-02-22	Extraction from plants at 20 days	0	3997
PK.2.L.3	2	2	P.kaalaensis	Slurry	2016-02-22	Extraction from plants at 20 days	0	211
PK.3.CTL.1	2	3	P.kaalaensis	Control	2016-05-01	Extraction from plants at 90 days	0.7461065089	21
PK.3.CTL.2	2	3	P.kaalaensis	Control	2016-05-01	Extraction from plants at 90 days	0.37	1
PK.3.CTL.3	2	3	P.kaalaensis	Control	2016-05-01	Extraction from plants at 90 days	0.845874103	5
PK.3.F.1	2	3	P.kaalaensis	Isolates	2016-05-01	Extraction from plants at 90 days	0.9750719531	0
PK.3.F.2	2	3	P.kaalaensis	Isolates	2016-05-01	Extraction from plants at 90 days	0.9691526453	0
PK.3.F.3	2	3	P.kaalaensis	Isolates	2016-05-01	Extraction from plants at 90 days	0.9654439488	0
PK.3.L.1	2	3	P.kaalaensis	Slurry	2016-05-01	Extraction from plants at 90 days	0.1476422032	31
PK.3.L.2	2	3	P.kaalaensis	Slurry	2016-05-01	Extraction from plants at 90 days	0.1561325426	1091
PK.3.L.3	2	3	P.kaalaensis	Slurry	2016-05-01	Extraction from plants at 90 days	0.3324655207	2623
PK.RND2.INIT.CTL	2	1	P.kaalaensis	Control	2016-02-02	Extraction from plants when they arrived, before treatments	0	6803
PK.RND2.INIT.F	2	1	P.kaalaensis	Slurry	2016-02-02	Extraction from plants when they arrived, before treatments	0	1596
PK.RND2.INIT.L	2	1	P.kaalaensis	Isolates	2016-02-02	Extraction from plants when they arrived, before treatments	0	1303
