# Supplementary material for: Foliar microbiome transplants confer disease resistance in a critically-endangered plant
Source: PeerJ. 2017 Nov 10;5:e4020. doi: 10.7717/peerj.4020 (PMC5683046; doi:10.7717/peerj.4020)
Supplement: Supplemental Information 2 [file peerj-05-4020-s002.zip › Plant_Disease_Progress.csv]

Date	Group	N	Percent.Infected	sd	se	ci	Facet	wd
2015-12-01	Fungal Isolates	5	0.3916	0.242260809872336	0.108342327831739	0.300806525794166	P. kaalaensis - Round 1	2.5
2015-12-01	Leaf Slurry	5	0.3244	0.174046832777847	0.0778361098719611	0.216107686261644	P. kaalaensis - Round 1	2.5
2015-12-01	Control	5	0.4334	0.223756117234814	0.100066777703691	0.27782991514833	P. kaalaensis - Round 1	2.5
2015-12-08	Fungal Isolates	5	0.415	0.309030742807249	0.138202749610853	0.383712347681928	P. kaalaensis - Round 1	2.5
2015-12-08	Leaf Slurry	5	0.4432	0.0967558783743913	0.0432705442535682	0.120138290792064	P. kaalaensis - Round 1	2.5
2015-12-08	Control	5	0.7202	0.159080797081232	0.0711430952376968	0.197524898541324	P. kaalaensis - Round 1	2.5
2015-12-15	Fungal Isolates	5	0.6334	0.126403322741137	0.0565292844462054	0.156950455101001	P. kaalaensis - Round 1	2.5
2015-12-15	Leaf Slurry	5	0.5058	0.187035290787594	0.0836447248785002	0.232234986964528	P. kaalaensis - Round 1	2.5
2015-12-15	Control	5	0.7666	0.180631669427042	0.0807809383456271	0.224283840863001	P. kaalaensis - Round 1	2.5
2015-12-22	Fungal Isolates	5	0.9214	0.114082426341659	0.0510192120676123	0.14165204161617	P. kaalaensis - Round 1	2.5
2015-12-22	Leaf Slurry	5	0.58035238094	0.152847112859141	0.0683553069035241	0.189784757266582	P. kaalaensis - Round 1	2.5
2015-12-22	Control	5	1	0	0	0	P. kaalaensis - Round 1	2.5
2015-12-29	Fungal Isolates	5	1	0	0	0	P. kaalaensis - Round 1	2.5
2015-12-29	Leaf Slurry	5	0.8766	0.0758307325561345	0.0339125345558246	0.0941562905723703	P. kaalaensis - Round 1	2.5
2015-12-29	Control	5	1	0	0	0	P. kaalaensis - Round 1	2.5
2016-02-02	Fungal Isolates	6	0	0	0	0	P. kaalaensis - Round 2	8
2016-02-02	Leaf Slurry	6	0	0	0	0	P. kaalaensis - Round 2	8
2016-02-02	Control	6	0	0	0	0	P. kaalaensis - Round 2	8
2016-02-09	Fungal Isolates	6	0	0	0	0	P. kaalaensis - Round 2	8
2016-02-09	Leaf Slurry	6	0	0	0	0	P. kaalaensis - Round 2	8
2016-02-09	Control	6	0	0	0	0	P. kaalaensis - Round 2	8
2016-02-15	Fungal Isolates	6	0	0	0	0	P. kaalaensis - Round 2	8
2016-02-15	Leaf Slurry	6	0	0	0	0	P. kaalaensis - Round 2	8
2016-02-15	Control	6	0	0	0	0	P. kaalaensis - Round 2	8
2016-02-23	Fungal Isolates	6	0.0238095238166667	0.0583211843694768	0.0238095238166667	0.0612043294382735	P. kaalaensis - Round 2	8
2016-02-23	Leaf Slurry	6	0	0	0	0	P. kaalaensis - Round 2	8
2016-02-23	Control	6	0	0	0	0	P. kaalaensis - Round 2	8
2016-03-01	Fungal Isolates	6	0	0	0	0	P. kaalaensis - Round 2	8
2016-03-01	Leaf Slurry	6	0	0	0	0	P. kaalaensis - Round 2	8
2016-03-01	Control	6	0	0	0	0	P. kaalaensis - Round 2	8
2016-03-08	Fungal Isolates	6	0	0	0	0	P. kaalaensis - Round 2	8
2016-03-08	Leaf Slurry	6	0.0416666666666667	0.102062072615966	0.0416666666666667	0.107107576484846	P. kaalaensis - Round 2	8
2016-03-08	Control	6	0	0	0	0	P. kaalaensis - Round 2	8
2016-03-15	Fungal Isolates	6	0.0287698412666667	0.0508455525985821	0.0207576099260616	0.0533591350271579	P. kaalaensis - Round 2	8
2016-03-15	Leaf Slurry	6	0.0306372549	0.0518716864661777	0.0211765273232946	0.0544359964791171	P. kaalaensis - Round 2	8
2016-03-15	Control	6	0.189227439216667	0.0883515527188551	0.0360693703573005	0.0927192682633155	P. kaalaensis - Round 2	8
2016-03-29	Fungal Isolates	6	0.14838936805	0.115803061482046	0.0472764018805269	0.121527859928325	P. kaalaensis - Round 2	8
2016-03-29	Leaf Slurry	6	0.0763558201166667	0.0517975594158333	0.0211462650817143	0.0543582049106053	P. kaalaensis - Round 2	8
2016-03-29	Control	6	0.3079059829	0.183923948553804	0.0750866375724538	0.193016346642757	P. kaalaensis - Round 2	8
2016-04-07	Fungal Isolates	6	0.544135802466667	0.219240541839897	0.0895045764065089	0.230078838316894	P. kaalaensis - Round 2	8
2016-04-07	Leaf Slurry	6	0.106481481483333	0.08455888930633	0.0345210220028322	0.0887391121080821	P. kaalaensis - Round 2	8
2016-04-07	Control	6	0.308080808083333	0.238985610559461	0.0975654669563624	0.2508000171434	P. kaalaensis - Round 2	8
2016-04-12	Fungal Isolates	6	0.715197716516667	0.271280655037635	0.110749863655031	0.284691587810822	P. kaalaensis - Round 2	8
2016-04-12	Leaf Slurry	6	0.123580586083333	0.117370459142737	0.0479162892959809	0.123172742895343	P. kaalaensis - Round 2	8
2016-04-12	Control	6	0.58475690975	0.270094659735843	0.110265683100577	0.283446962072373	P. kaalaensis - Round 2	8
2016-04-19	Fungal Isolates	6	0.717210281566667	0.17669663158384	0.0721360977748259	0.185431742633653	P. kaalaensis - Round 2	8
2016-04-19	Leaf Slurry	6	0.187271062266667	0.131710006428896	0.0537703849615812	0.138221174877413	P. kaalaensis - Round 2	8
2016-04-19	Control	6	0.578144078133333	0.197588124109266	0.0806650138835694	0.207356019460455	P. kaalaensis - Round 2	8
2016-04-26	Fungal Isolates	6	0.891228070183333	0.119818268057301	0.0489156031007339	0.125741560809942	P. kaalaensis - Round 2	8
2016-04-26	Leaf Slurry	6	0.2013888889	0.176730858360117	0.0721500707977288	0.185467661432516	P. kaalaensis - Round 2	8
2016-04-26	Control	6	0.7196969697	0.249655409899678	0.101921394296599	0.261997284841563	P. kaalaensis - Round 2	8
2016-05-03	Fungal Isolates	6	0.909259259266667	0.108960671717834	0.0444830079566	0.114347212247702	P. kaalaensis - Round 2	8
2016-05-03	Leaf Slurry	6	0.344548425416667	0.270142354992934	0.110285154607747	0.283497015175018	P. kaalaensis - Round 2	8
2016-05-03	Control	6	0.89814814815	0.122558460057419	0.0500342818003252	0.128617215955024	P. kaalaensis - Round 2	8
2016-02-02	Fungal Isolates	6	0	0	0	0	P. mollis - Round 2	2.5
2016-02-02	Leaf Slurry	6	0	0	0	0	P. mollis - Round 2	2.5
2016-02-02	Control	6	0	0	0	0	P. mollis - Round 2	2.5
2016-02-09	Fungal Isolates	6	0	0	0	0	P. mollis - Round 2	2.5
2016-02-09	Leaf Slurry	6	0	0	0	0	P. mollis - Round 2	2.5
2016-02-09	Control	6	0	0	0	0	P. mollis - Round 2	2.5
2016-02-15	Fungal Isolates	6	0	0	0	0	P. mollis - Round 2	2.5
2016-02-15	Leaf Slurry	6	0	0	0	0	P. mollis - Round 2	2.5
2016-02-15	Control	6	0	0	0	0	P. mollis - Round 2	2.5
2016-02-23	Fungal Isolates	6	0	0	0	0	P. mollis - Round 2	2.5
2016-02-23	Leaf Slurry	6	0	0	0	0	P. mollis - Round 2	2.5
2016-02-23	Control	6	0	0	0	0	P. mollis - Round 2	2.5
2016-03-01	Fungal Isolates	6	0	0	0	0	P. mollis - Round 2	2.5
2016-03-01	Leaf Slurry	6	0	0	0	0	P. mollis - Round 2	2.5
2016-03-01	Control	6	0	0	0	0	P. mollis - Round 2	2.5
2016-03-08	Fungal Isolates	6	0	0	0	0	P. mollis - Round 2	8
2016-03-08	Leaf Slurry	6	0	0	0	0	P. mollis - Round 2	8
2016-03-08	Control	6	0	0	0	0	P. mollis - Round 2	8
2016-03-15	Fungal Isolates	6	0.02314814815	0.0369211148809661	0.0150729820321743	0.0387463338207798	P. mollis - Round 2	8
2016-03-15	Leaf Slurry	6	0	0	0	0	P. mollis - Round 2	8
2016-03-15	Control	6	0.00925925926666667	0.0226804605994701	0.00925925926666667	0.0238016836823405	P. mollis - Round 2	8
2016-03-29	Fungal Isolates	6	0.0206766917166667	0.0325790436559313	0.0133003388774815	0.0341896095262615	P. mollis - Round 2	8
2016-03-29	Leaf Slurry	6	0	0	0	0	P. mollis - Round 2	8
2016-03-29	Control	6	0.0598214285666667	0.0513062782078453	0.0209457003684162	0.0538426369017315	P. mollis - Round 2	8
2016-04-07	Fungal Isolates	6	0.0754385964833333	0.103560795730098	0.04227851781589	0.108680389935153	P. mollis - Round 2	8
2016-04-07	Leaf Slurry	6	0.0303337013833333	0.0373979550560694	0.0152676512184847	0.0392467468950675	P. mollis - Round 2	8
2016-04-07	Control	6	0.135222567283333	0.152962855873789	0.0624468244149445	0.160524672534226	P. mollis - Round 2	8
2016-04-12	Fungal Isolates	6	0.0969932845	0.089202984447692	0.0364169659050448	0.0936127910644952	P. mollis - Round 2	8
2016-04-12	Leaf Slurry	6	0.0587719298166667	0.0800565358871539	0.0326829439163895	0.0840141819665911	P. mollis - Round 2	8
2016-04-12	Control	6	0.224926900583333	0.152608996276027	0.062302361839094	0.160153319660816	P. mollis - Round 2	8
2016-04-19	Fungal Isolates	6	0.171579577816667	0.0819570115906509	0.0334588098734103	0.0860086089025973	P. mollis - Round 2	8
2016-04-19	Leaf Slurry	6	0.06102198455	0.049944178678172	0.0203896255639854	0.0524132011102068	P. mollis - Round 2	8
2016-04-19	Control	6	0.22245624745	0.214837655828316	0.0877071057191739	0.225458292817942	P. mollis - Round 2	8
2016-04-26	Fungal Isolates	6	0.617223299583333	0.184040328558113	0.0751341495102573	0.19313847996705	P. mollis - Round 2	8
2016-04-26	Leaf Slurry	6	0.315359477116667	0.207136856467494	0.0845632675449132	0.217376799513008	P. mollis - Round 2	8
2016-04-26	Control	6	0.493055555566667	0.214974458972561	0.087762955368942	0.225601858913163	P. mollis - Round 2	8
2016-05-03	Fungal Isolates	6	0.788919413916667	0.176985597159421	0.0722540674770595	0.18573499340737	P. mollis - Round 2	8
2016-05-03	Leaf Slurry	6	0.710615773133333	0.2172143833101	0.0886774006505105	0.227952515343646	P. mollis - Round 2	8
2016-05-03	Control	6	0.689619408366667	0.266221360574916	0.108684415339673	0.279382183888916	P. mollis - Round 2	8
2015-12-01	Fungal Isolates	5	0.0364	0.0813928743809923	0.0364	0.1010626018292	P. mollis - Round 1	8
2015-12-01	Leaf Slurry	5	0.0778	0.108292197318182	0.0484297429272549	0.134462522696364	P. mollis - Round 1	8
2015-12-01	Control	5	0.0334	0.074684670448493	0.0334	0.0927332665136063	P. mollis - Round 1	8
2015-12-08	Fungal Isolates	5	0.6092	0.205886376431273	0.0920751866682876	0.25564170133534	P. mollis - Round 1	8
2015-12-08	Leaf Slurry	5	0.3404	0.13330528871729	0.0596159374664192	0.165520377770417	P. mollis - Round 1	8
2015-12-08	Control	5	0.45	0.172884354410687	0.0773162337416923	0.21466427872445	P. mollis - Round 1	8
2015-12-15	Fungal Isolates	5	0.6146	0.0972872036806486	0.0435081601541596	0.120798018296178	P. mollis - Round 1	8
2015-12-15	Leaf Slurry	5	0.6368	0.142484034193309	0.0637207972329286	0.176917295576666	P. mollis - Round 1	8
2015-12-15	Control	5	0.5686	0.170328506128598	0.0761732236419071	0.21149077392771	P. mollis - Round 1	8
2015-12-22	Fungal Isolates	5	0.95	0.111803398874989	0.05	0.13882225525989	P. mollis - Round 1	8
2015-12-22	Leaf Slurry	5	0.96	0.0894427190999916	0.04	0.111057804207912	P. mollis - Round 1	8
2015-12-22	Control	5	1	0	0	0	P. mollis - Round 1	8
2015-12-29	Fungal Isolates	5	1	0	0	0	P. mollis - Round 1	8
2015-12-29	Leaf Slurry	5	1	0	0	0	P. mollis - Round 1	8
2015-12-29	Control	5	1	0	0	0	P. mollis - Round 1	8
