# Supplementary material for: Foliar microbiome transplants confer disease resistance in a critically-endangered plant
Source: PeerJ. 2017 Nov 10;5:e4020. doi: 10.7717/peerj.4020 (PMC5683046; doi:10.7717/peerj.4020)
Supplement: Supplemental Information 2 [file peerj-05-4020-s002.zip › Slurry_Taxa_data_Frame.csv]

Rel_Abund	Species	Round	Slurry_Source
0.9295774648	Alternaria alternata	Round 2	Isolates
0.8664045382	Alternaria alternata	Round 1	Isolates
0.0442116637	Colletotrichum cymbidiicola	Round 1	Isolates
0.0319056338	Penicillium decumbens	Round 1	Isolates
0.0281690141	Penicillium decumbens	Round 2	Isolates
0.027883663	Xylariaceae sp	Round 1	Isolates
0.014084507	Colletotrichum cymbidiicola	Round 2	Isolates
0.014084507	Sordariomycetes sp	Round 2	Isolates
0.0126962211	Neofusicoccum parvum	Round 1	Isolates
0.0075637062	Phyllosticta capitalensis	Round 1	Isolates
0.0033016178	Sordariomycetes sp	Round 1	Isolates
0.0031215295	Colletotrichum cliviae	Round 1	Isolates
0.0075637062	Phyllosticta capitalensis	Round 2	Isolates
0.0029114266	Colletotrichum cliviae	Round 2	Isolates
0.8672271016	Neoerysiphe galeopsidis	Round 1	Leaf
0.6932255245	Neoerysiphe galeopsidis	Round 2	Leaf
0.1343968531	Neopestalotiopsis saprophytica	Round 2	Leaf
0.0713425345	Aspergillus cibarius	Round 1	Leaf
0.0257867133	Fungi sp	Round 2	Leaf
0.0236888112	Beauveria lii	Round 2	Leaf
0.0202797203	Sordariomycetes sp	Round 2	Leaf
0.0199749059	Phaeophleospora atkinsonii	Round 1	Leaf
0.0139423077	Graphium basitruncatum	Round 2	Leaf
0.0124125874	Ascomycota sp	Round 2	Leaf
0.0122814685	Botrytis caroliniana	Round 2	Leaf
0.0119949812	Ampelomyces quisqualis	Round 1	Leaf
0.0104458042	Sordariomycetes sp	Round 2	Leaf
0.009222028	Tetracladium marchalianum	Round 2	Leaf
0.0077540778	Neopestalotiopsis saprophytica	Round 1	Leaf
0.0068618881	Phoma multirostrata	Round 2	Leaf
0.0063811189	Pleosporales sp	Round 2	Leaf
0.0058218319	Sordariomycetes sp	Round 1	Leaf
0.0056381119	Ampelomyces quisqualis	Round 2	Leaf
0.005621079	Sordariomycetes sp	Round 1	Leaf
0.0041083916	Microscypha sp	Round 2	Leaf
0.0039397742	Colletotrichum xanthorrhoeae	Round 1	Leaf
0.0034965035	Cryptococcus dimennae	Round 2	Leaf
0.003277972	Ascomycota sp	Round 2	Leaf
0.002972028	Chytridiomycota sp	Round 2	Leaf
0.0028846154	Phaeophleospora atkinsonii	Round 2	Leaf
0.0025786713	Phoma sp	Round 2	Leaf
0.0023086575	Ascomycota sp	Round 1	Leaf
0.002229021	Sepedonium laevigatum	Round 2	Leaf
0.0018356643	Pestalotiopsis trachicarpicola	Round 2	Leaf
0.001486014	Aspergillus cibarius	Round 2	Leaf
0.0014805521	Pseudocercospora lyoniae	Round 1	Leaf
0.0013048934	Sordariomycetes sp	Round 1	Leaf
0.0005681818	Colletotrichum xanthorrhoeae	Round 2	Leaf
0.0005269762	Fungi sp	Round 1	Leaf
0.0002760351	Pestalotiopsis trachicarpicola	Round 1	Leaf
0.000250941	Tetracladium marchalianum	Round 1	Leaf
0.0001756587	Phoma multirostrata	Round 1	Leaf
