# Supplementary material for: Foliar microbiome transplants confer disease resistance in a critically-endangered plant
Source: PeerJ. 2017 Nov 10;5:e4020. doi: 10.7717/peerj.4020 (PMC5683046; doi:10.7717/peerj.4020)
Supplement: Supplemental Information 2 [file peerj-05-4020-s002.zip › sample_map.csv]

SampleID	Round	Timepoint	Species	Treatment	Date	Notes
F.INOC.1	2	1	NA	Isolates	2016-02-02 03:00:00	Extraction from spray bottle
F.INOC.2	2	1	NA	Isolates	2016-02-02 03:00:00	Extraction from spray bottle
F.INOC.3	1	1	NA	Isolates	2015-12-02 03:00:00	Extraction from spray bottle
L.INOC.1	2	1	NA	Slurry	2016-02-02 03:00:00	Extraction from spray bottle
L.INOC.2	2	1	NA	Slurry	2016-02-02 03:00:00	Extraction from spray bottle
L.INOC.3	1	1	NA	Slurry	2015-12-02 03:00:00	Extraction from spray bottle
PK.1.CTL.1	1	2	P.kaalaensis	Control	2015-12-28 03:00:00	Extraction from plants at 26 days
PK.1.CTL.2	1	2	P.kaalaensis	Control	2015-12-28 03:00:00	Extraction from plants at 26 days
PK.1.CTL.3	1	2	P.kaalaensis	Control	2015-12-28 03:00:00	Extraction from plants at 26 days
PK.1.F.1	1	2	P.kaalaensis	Isolates	2015-12-28 03:00:00	Extraction from plants at 26 days
PK.1.F.2	1	2	P.kaalaensis	Isolates	2015-12-28 03:00:00	Extraction from plants at 26 days
PK.1.F.3	1	2	P.kaalaensis	Isolates	2015-12-28 03:00:00	Extraction from plants at 26 days
PK.1.L.1	1	2	P.kaalaensis	Slurry	2015-12-28 03:00:00	Extraction from plants at 26 days
PK.1.L.2	1	2	P.kaalaensis	Slurry	2015-12-28 03:00:00	Extraction from plants at 26 days
PK.1.L.3	1	2	P.kaalaensis	Slurry	2015-12-28 03:00:00	Extraction from plants at 26 days
PK.2.CTL.1	2	2	P.kaalaensis	Control	2016-02-22 03:00:00	Extraction from plants at 20 days
PK.2.CTL.2	2	2	P.kaalaensis	Control	2016-02-22 03:00:00	Extraction from plants at 20 days
PK.2.CTL.3	2	2	P.kaalaensis	Control	2016-02-22 03:00:00	Extraction from plants at 20 days
PK.2.F.1	2	2	P.kaalaensis	Isolates	2016-02-22 03:00:00	Extraction from plants at 20 days
PK.2.F.2	2	2	P.kaalaensis	Isolates	2016-02-22 03:00:00	Extraction from plants at 20 days
PK.2.F.3	2	2	P.kaalaensis	Isolates	2016-02-22 03:00:00	Extraction from plants at 20 days
PK.2.L.1	2	2	P.kaalaensis	Slurry	2016-02-22 03:00:00	Extraction from plants at 20 days
PK.2.L.2	2	2	P.kaalaensis	Slurry	2016-02-22 03:00:00	Extraction from plants at 20 days
PK.2.L.3	2	2	P.kaalaensis	Slurry	2016-02-22 03:00:00	Extraction from plants at 20 days
PK.3.CTL.1	2	3	P.kaalaensis	Control	2016-05-01 04:00:00	Extraction from plants at 90 days
PK.3.CTL.2	2	3	P.kaalaensis	Control	2016-05-01 04:00:00	Extraction from plants at 90 days
PK.3.CTL.3	2	3	P.kaalaensis	Control	2016-05-01 04:00:00	Extraction from plants at 90 days
PK.3.F.1	2	3	P.kaalaensis	Isolates	2016-05-01 04:00:00	Extraction from plants at 90 days
PK.3.F.2	2	3	P.kaalaensis	Isolates	2016-05-01 04:00:00	Extraction from plants at 90 days
PK.3.F.3	2	3	P.kaalaensis	Isolates	2016-05-01 04:00:00	Extraction from plants at 90 days
PK.3.L.1	2	3	P.kaalaensis	Slurry	2016-05-01 04:00:00	Extraction from plants at 90 days
PK.3.L.2	2	3	P.kaalaensis	Slurry	2016-05-01 04:00:00	Extraction from plants at 90 days
PK.3.L.3	2	3	P.kaalaensis	Slurry	2016-05-01 04:00:00	Extraction from plants at 90 days
PK.RND2.INIT.CTL	2	1	P.kaalaensis	Control	2016-02-02 03:00:00	Extraction from plants when they arrived, before treatments
PK.RND2.INIT.F	2	1	P.kaalaensis	Slurry	2016-02-02 03:00:00	Extraction from plants when they arrived, before treatments
PK.RND2.INIT.L	2	1	P.kaalaensis	Isolates	2016-02-02 03:00:00	Extraction from plants when they arrived, before treatments
PM.1.CTL.1	1	2	P.mollis	Control	2015-12-28 03:00:00	Extraction from plants at 26 days
PM.1.CTL.2	1	2	P.mollis	Control	2015-12-28 03:00:00	Extraction from plants at 26 days
PM.1.CTL.3	1	2	P.mollis	Control	2015-12-28 03:00:00	Extraction from plants at 26 days
PM.1.F.1	1	2	P.mollis	Isolates	2015-12-28 03:00:00	Extraction from plants at 26 days
PM.1.F.2	1	2	P.mollis	Isolates	2015-12-28 03:00:00	Extraction from plants at 26 days
PM1.F.3	1	2	P.mollis	Isolates	2015-12-28 03:00:00	Extraction from plants at 26 days
PM.1.L.1	1	2	P.mollis	Slurry	2015-12-28 03:00:00	Extraction from plants at 26 days
PM.1.L.2	1	2	P.mollis	Slurry	2015-12-28 03:00:00	Extraction from plants at 26 days
PM.1.L.3	1	2	P.mollis	Slurry	2015-12-28 03:00:00	Extraction from plants at 26 days
PM.2.CTL.1	2	2	P.mollis	Control	2016-02-22 03:00:00	Extraction from plants at 20 days
PM.2.CTL.2	2	2	P.mollis	Control	2016-02-22 03:00:00	Extraction from plants at 20 days
PM.2.CTL.3	2	2	P.mollis	Control	2016-02-22 03:00:00	Extraction from plants at 20 days
PM.2.F.1	2	2	P.mollis	Isolates	2016-02-22 03:00:00	Extraction from plants at 20 days
PM.2.F.2	2	2	P.mollis	Isolates	2016-02-22 03:00:00	Extraction from plants at 20 days
PM.2.F.3	2	2	P.mollis	Isolates	2016-02-22 03:00:00	Extraction from plants at 20 days
PM.2.L.1	2	2	P.mollis	Slurry	2016-02-22 03:00:00	Extraction from plants at 20 days
PM.2.L.2	2	2	P.mollis	Slurry	2016-02-22 03:00:00	Extraction from plants at 20 days
PM.2.L.3	2	2	P.mollis	Slurry	2016-02-22 03:00:00	Extraction from plants at 20 days
PM.3.CTL.1	2	3	P.mollis	Control	2016-05-01 04:00:00	Extraction from plants at 90 days
PM.3.CTL.2	2	3	P.mollis	Control	2016-05-01 04:00:00	Extraction from plants at 90 days
PM.3.CTL.3	2	3	P.mollis	Control	2016-05-01 04:00:00	Extraction from plants at 90 days
PM.3.F.1	2	3	P.mollis	Isolates	2016-05-01 04:00:00	Extraction from plants at 90 days
PM.3.F.2	2	3	P.mollis	Isolates	2016-05-01 04:00:00	Extraction from plants at 90 days
PM.3.F.3	2	3	P.mollis	Isolates	2016-05-01 04:00:00	Extraction from plants at 90 days
PM.3.L.1	2	3	P.mollis	Slurry	2016-05-01 04:00:00	Extraction from plants at 90 days
PM.3.L.2	2	3	P.mollis	Slurry	2016-05-01 04:00:00	Extraction from plants at 90 days
PM.3.L.3	2	3	P.mollis	Slurry	2016-05-01 04:00:00	Extraction from plants at 90 days
PM.RND2.INIT.CTL	2	1	P.mollis	Control	2016-02-02 03:00:00	Extraction from plants when they arrived, before treatments
PM.RND2.INIT.F	2	1	P.mollis	Isolates	2016-02-02 03:00:00	Extraction from plants when they arrived, before treatments
PM.RND2.INIT.L	2	1	P.mollis	Slurry	2016-02-02 03:00:00	Extraction from plants when they arrived, before treatments
